# Supplementary material for: Comparative analysis of Lactobacillus gasseri from Chinese subjects reveals a new species-level taxa
Source: BMC Genomics. 2020 Feb 3;21:119. doi: 10.1186/s12864-020-6527-y (PMC6998098; doi:10.1186/s12864-020-6527-y)
Supplement: Supplementary file 3 — Additional file3: Table S3. CRISPR-Cas systems in L. paragasseri and L. gasseri strains [file 12864_2020_6527_MOESM3_ESM.xls]

## Sheet: Sheet1
Table S3. CRISPR-Cas systems in L. paragasseri and L. gasseri strains.
Strain	Repeat sequence (5'-3')	CAS_Subtype	Repeat Length	No. Spacer	Cas1	Cas3	Cas9
FAHFY1-L2	GTTTTAGATGGTTGTTAGATCAATAAGGCTTAGATC	IIA	36	8	Y	N	Y
FBJHD7-L4	GCTTTAGATGGTTGTTAGATCAATAAGGTTTAGATC	IIA	36	5	Y	N	Y
FFJFZ1-L2	GTTTTAGATGGTTGTTAGATCAATAAGGTTTAGATC	IIA	36	22	Y	N	Y
FFJND2-L7	GTTTTAGATGGTTGTTAGATCAATAAGGTTTAGATC	IIA	36	11	Y	N	Y
FFJND4-L5	GTTTTAGATGGTTGTTAGATCAATAAGGTTTAGATC	IIA	36	5	Y	N	Y
FFJND5-L1	GTTTTAGATGGTTGTTAGATCAATAAGGTTTAGATC	IIA	36	12	Y	N	Y
FGSYC10-L1	GCTTTAGATGGTTGTTAGATCAATAAGGTTTAGATC	IIA	36	7	Y	N	Y
FGSYC15-L1	GTTTTAGATGGTTGTTAGATCAATAAGGCTTAGATC	IIA	36	7	Y	N	Y
FGSYC18-L5	GCTTTAGATGGTTGTTAGATCAATAAGGTTTAGATC	IIA	36	6	Y	N	Y
FGSYC19-L1	GTTTTAGATGGTTGTTAGATCAATAAGGCTTAGATC	IIA	36	7	Y	N	Y
FGSYC23-L3	GCTTTAGATGGTTGTTAGATCAATAAGGTTTAGATC	IIA	36	6	Y	N	Y
FGSYC34-L1	GCTTTAGATGGTTGTTAGATCAATAAGGTTTAGATC	IIA	36	6	Y	N	Y
FGSYC41-L1	GCTTTAGATGGTTGTTAGATCAATAAGGTTTAGATC	IIA	36	9	Y	N	Y
FHLJDQ3-L5	GTTTTAGATGGTTGTTAGATCAATAAGGCTTAGATC	IIA	36	11	Y	N	Y
FHNFQ11-L7	GCTTTAGATGGTTGTTAGATCAATAAGGTTTAGATC	IIA	36	5	Y	N	Y
FHNFQ16-L5	GTTTTAGATGGTTGTTAGATCAATAAGGCTTAGATC	IIA	36	7	Y	N	Y
FHNFQ25-L3	GTTTTAGATGGTTGTTAGATCAATAAGGCTTAGATC	IIA	36	11	Y	N	Y
FHNFQ3-L8	GTTTTAGATGGTTGTTAGATCAATAAGGCTTAGATC	IIA	36	12	Y	N	Y
FHNFQ46-L1	GTTTTAGATGGTTGTTAGATCAATAAGGTTTAGATC	IIA	36	13	Y	N	Y
FHNXY34-L1	GCTTTAGATGGTTGTTAGATCAATAAGGTTTAGATC	IIA	36	12	Y	N	Y
FHNXY46-L6	GCTTTAGATGGTTGTTAGATCAATAAGGTTTAGATC	IIA	36	12	Y	N	Y
FHNXY56-L1	GTTTTAGATGGTTGTTAGATCAATAAGGTTTAGATC	IIA	36	15	Y	N	Y
FJND16-L4	GTTTTAGATGGTTGTTAGATCAATAAGGTTTAGATC	IIA	36	5	Y	N	Y
FJSSZ1-L1	GTTTTAGATGGTTGTTAGATCAATAAGGTTTAGATC	IIA	36	9	Y	N	Y
FJSWX10-L4	GTTTTAGATGGTTGTTAGATCAATAAGGTTTAGATC	IIA	36	9	Y	N	Y
FJSWX9-L4	GTTTTAGATGGTTGTTAGATCAATAAGGTTTAGATC	IIA	36	9	Y	N	Y
FNMGHHHT1-L1	GTTTTAGATGGTTGTTAGATCAATAAGGCTTAGATC	IIA	36	7	Y	N	Y
FSDHZD3-L5	GTTTTAGATGGTTGTTAGATCAATAAGGTTTAGATC	IIA	36	10	Y	N	Y
FZJHZD1-M5	GCTTTAGATGGTTGTTAGATCAATAAGGTTTAGATC	IIA	36	9	Y	N	Y
M2CF21-L1	GTTTTAGATGGTTGTTAGATCAATAAGGTTTAGATC	IIA	36	6	Y	N	Y
FSDHZ21-L1	GCTTTAGATGGTTGTTAGATCAATAAGGTTTAGATC	IIA	36	3	Y	N	Y
FNMGHLBE17	GTTTTAGATGGTTGTTAGATCAATAAGGTTTAGATC	IIA	36	10	Y	N	Y
FJXPY26-L4	GTTTTAGATGGTTGTTAGATCAATAAGGCTTAGATC	IIA	36	13	Y	N	Y
FJXPY18-L3	GCTTTAGATGGTTGTTAGATCAATAAGGTTTAGATC	IIA	36	9	Y	N	Y
FJSWX6-L7	GCTTTAGATGGTTGTTAGATCAATAAGGTTTAGATC	IIA	36	9	Y	N	Y
FHuNCS1-L1	GTTTTAGATGGTTGTTAGATCAATAAGGCTTAGATC	IIA	36	9	Y	N	Y
FJSCZD2-L1	GTTTTAGATGGTTGTTAGATCAATAA	IIA	26	4	Y	N	Y
FHNFQ53-L2	GTTTTAGATGGTTGTTAGATCAATAA	IIA	26	6	Y	N	Y
FHNXY18-L2	GTTTTAGATGGTTGTTAGATCAATAA	IIA	26	6	Y	Y	Y
FHNFQ56-L1	GTTTTAGATGGTTGTTAGATCAATAAGGTTTAGATC	IE,IIA	36	3	Y	N	Y
FHNFQ57-L4	GTTTTAGATGGTTGTTAGATCAATAAGGTTTAGATC	IIA	36	19	Y	N	Y
FHNFQ60-L1	GTATTCTCCACGTATGTGGAGATGATCC	IE,IIA	28	5	Y	Y	Y
FHNXY9-L1	GTATTCTCCACGTATGTGGAGATGATCC	IE,IIA	28	4	Y	Y	Y
FGSYC8-L2	GTATTCTCCACGTATGTGGAGATGATCC	IE,IIA	28	4	Y	Y	Y
FNMGHLBE6-L1	GTATTCTCCACGTATGTGGAGATGATCC	IE,IIA	28	16	Y	Y	Y
FJXPY34-L1	GTATTCTCCACGTATGTGGAGATGATCC	IE,IIA	28	22	Y	Y	Y
	GTGTTCTCTACGAGTGTGGAGATGATCC	IE,IIA	28	4
	GTATTCTCCACGTATGTGGAGATGATCC	IE,IIA	28	7
FHeNJZ11-L9	GTATTCTCCACGTATGTGGAGATGATCC	IE,IIA	28	7	Y	Y	Y
	GTATTCTCCACGTATGTGGAGATGATCC	IE,IIA	28	18
FHNXY58-L2	GTATTCTCCACGTATGTGGAGATGATCC	IE,IIA	28	20	Y	Y	Y
	GTGTTCTCTACGAGTGTGGAGATGATCC	IE,IIA	28	4
FJXPY5-L2	GTATTCTCCACGTATGTGGAGATGATCC	IE,IIA	28	14	Y	Y	Y
	GTATTCTCCACGTATGTGGAGATGATCC	IE,IIA	28	5
FJXPY6-L1	GTATTCTCCACGTATGTGGAGATGATCC	IE,IIA	28	7	Y	Y	Y
	GTATTCTCCACGTATGTGGAGATGATCC	IE,IIA	28	7
FJXPY37-L3	GTATTCTCCACGTATGTGGAGATGATCC	IE,IIA	28	9	Y	Y	Y
	GTATTCTCCACGTATGTGGAGATGATCC	IE,IIA	28	4
FSDHZ19L1	GTATTCTCCACGTATGTGGAGATGATCC	IE,IIA	28	22	Y	Y	Y
	GTATTCTCCACGTATGTGGAGATGATCC	IE,IIA	28	7
Y : present; N: none.
